# Supplementary material for: Enzymatic Characterization of a Novel HSL Family IV Esterase EstD04 from Pseudomonas sp. D01 in Mealworm Gut Microbiota
Source: Molecules. 2023 Jul 14;28(14):5410. doi: 10.3390/molecules28145410 (PMC10385968; doi:10.3390/molecules28145410)
Supplement: Supplementary file 1 [file molecules-28-05410-s001.zip]

Archive with 1 entries (1 files):
- molecules-2475620-supplementary.pdf
